# Supplementary material for: Enrichment of Germline Cystic Fibrosis Transmembrane Conductance Regulator (CFTR) Pathogenic Variants in Patients With Solid Tumors: Evidence for Increased Cancer Risk
Source: Pediatr Pulmonol. 2025 Oct 28;60(10):e71360. doi: 10.1002/ppul.71360 (PMC12560065; doi:10.1002/ppul.71360)
Supplement: Supplementary file 1 — Supplemental File 1 2. [file PPUL-60-0-s001.xlsx]

## Sheet: Sheet1
Gene	Tissue	APG Cohort Size	APG Allele Frequency	Cosmic Cohort Size	Cosmic Allele Frequency	p-value (Chi-square with Yate's correction)
TP53	Bone	1	1	1588	0.163098	0.3631
ZNF117	Brain	3	0.33333	2770	0.00613718	0.0005
EGFR	Brain	3	0.666666	6670	0.0967016	0.0183
TP53	Brain	3	0.33333	9886	0.264515	0.787
ZNF479	Brain	3	0.33333	2770	0.00613718	0.0005
CDKN2A	Brain	3	0.33333	8010	0.00724095	0.0012
CDKN2C	Brain	3	0.33333	3748	0.0122732	0.0163
RB1	Brain	3	0.33333	4373	0.0411617	0.2756
PIK3R1	Brain	3	0.33333	4403	0.0445151	0.3066
PTEN	Brain	3	0.33333	8228	0.135999	0.8771
CDKN2B	Brain	3	0.33333	3347	0.00149388	<0.0001
TACSTD2	Brain	3	0.33333	2770	0.00144404	<0.0001
MTAP	Brain	3	0.33333	2770	0.00180505	<0.0001
TKTL2	Brain	3	0.33333	2770	0.00397112	<0.0001
EIF1AX	Breast	9	0.111111	5294	0.00377786	0.0136
RB1	Breast	9	0.222222	9181	0.0389936	0.0486
ZNF117	Breast	9	0.111111	2773	0.00901551	0.149
ZFP36L2	Breast	9	0.111111	2773	0.0100974	0.1818
SUZ12	Breast	9	0.111111	5468	0.0137162	0.2847
PRPF8	Breast	9	0.111111	2947	0.0142518	0.3034
TP53	Breast	9	0.444444	19661	0.265042	0.4001
JAK2	Breast	9	0.111111	9082	0.0188285	0.4196
PTEN	Breast	9	0.111111	10794	0.0566055	0.4795
ZNF479	Breast	9	0.111111	2762	0.0228096	0.5161
ARID1A	Breast	9	0.111111	8192	0.0609131	0.5293
NF1	Breast	9	0.111111	8589	0.0621725	0.5435
NEDD4L	Breast	9	0.111111	2947	0.067187	0.5995
DAAM1	Breast	9	0.111111	2907	0.0292398	0.6435
CHD8	Breast	9	0.111111	3006	0.0299401	0.6559
BAZ2B	Breast	9	0.111111	2773	0.0728453	0.6595
ESR1	Breast	9	0.111111	12297	0.081158	0.7422
MAP2K4	Breast	9	0.111111	9138	0.0358941	0.7522
NBPF1	Breast	9	0.111111	2764	0.0372648	0.7753
PIK3CA	Breast	9	0.333333	23159	0.290772	0.7786
MAP3K1	Breast	9	0.111111	8327	0.0856251	0.7848
ANKRD12	Breast	9	0.111111	2773	0.041832	0.8398
ERBB2	Breast	9	0.111111	11331	0.0465096	0.8981
NCOR2	Breast	9	0.111111	4620	0.047619	0.9124
FAT1	Breast	9	0.111111	5574	0.0489774	0.9283
FGFR2	Endometrium	1	1	3384	0.0638298	0.0751
CTNNB1	Endometrium	1	1	3239	0.184316	0.4161
PIK3CA	Endometrium	1	1	4960	0.279839	0.6241
ARID1A	Endometrium	1	1	1944	0.300412	0.6639
PTEN	Endometrium	1	1	4300	0.395349	0.8307
KRAS	Female genital tract	1	1	73	0.0136986	0.0033
ARID1A	Female genital tract	1	1	37	0.135135	0.3417
PIK3CA	Female genital tract	1	1	37	0.189189	0.4718
TP53	Female genital tract	1	1	55	0.854545	0.6804
MTOR	GI tract (site indeterminate)	3	0.333333	70	0.0142857	0.1313
MTAP	GI tract (site indeterminate)	3	0.333333	39	0.025641	0.315
APC	GI tract (site indeterminate)	3	0.333333	142	0.0492958	0.3927
TP53	GI tract (site indeterminate)	3	0.333333	71	0.71831	0.4329
KRAS	GI tract (site indeterminate)	3	0.333333	1152	0.0668403	0.4933
CDKN2A	GI tract (site indeterminate)	3	0.333333	77	0.181818	0.5095
KIT	GI tract (site indeterminate)	3	0.666667	93	0.0107527	<0.0001
CDKN2A	Global	71	0.126761	92821	0.0378363	0.0003
CDKN2B	Global	71	0.0422535	48964	0.0061678	0.0019
MTAP	Global	71	0.0422535	34737	0.0121196	0.0766
EPHA3	Global	71	0.0140845	53758	0.069013	0.115
TP53	Global	71	0.408451	154162	0.319313	0.138
NOTCH1	Global	71	0.0140845	71950	0.0563864	0.1979
COL5A2	Global	71	0.0140845	36579	0.0481971	0.2873
AMPH	Global	71	0.028169	34627	0.0663933	0.2917
MYO3A	Global	71	0.0422535	37936	0.0779998	0.3676
ZNF292	Global	71	0.0140845	36514	0.0375199	0.4678
MECOM	Global	71	0.0140845	38997	0.0359771	0.5021
APC	Global	71	0.0985915	88484	0.132193	0.509
CAD	Global	71	0.0140845	36724	0.0314236	0.6196
RGPD3	Global	71	0.0140845	34764	0.0311242	0.6283
MEN1	Global	71	0.0140845	57948	0.0197418	0.732
MYC	Global	71	0.0140845	57519	0.0102401	0.7478
ERBB2	Global	71	0.0422535	98393	0.0310998	0.8421
EPHA2	Global	71	0.0140845	37532	0.0239262	0.878
PRPF8	Global	71	0.028169	37344	0.0273404	0.9659
PABPC1	Global	71	0.0140845	35808	0.0218108	0.9692
CD163	Global	71	0.0422535	36084	0.0351957	0.9999
BAP1	Kidney	3	0.666667	3602	0.0938368	0.0162
TP53	Kidney	3	0.333333	4792	0.0872287	0.6267
SETD2	Kidney	3	0.333333	4016	0.113048	0.77
VHL	Kidney	3	0.333333	8138	0.412755	0.78
ZNF117	Large Intestine	11	0.181818	2847	0.0309097	0.046
SYNE1	Large Intestine	11	0.0909091	3628	0.292723	0.2553
HARS2	Large Intestine	11	0.0909091	2847	0.0136986	0.3735
CMAS	Large Intestine	11	0.0909091	2847	0.0140499	0.3847
EEF1A1	Large Intestine	11	0.0909091	2849	0.015444	0.4274
NEB	Large Intestine	11	0.0909091	2871	0.223267	0.4902
U2AF1	Large Intestine	11	0.0909091	4688	0.0181314	0.5012
FMNL3	Large Intestine	11	0.0909091	2848	0.0498596	0.533
HLF	Large Intestine	11	0.0909091	2972	0.0195155	0.5401
NUP214	Large Intestine	11	0.0909091	2998	0.0520347	0.5628
ERBB3	Large Intestine	11	0.0909091	5755	0.0521286	0.5635
BCL9L	Large Intestine	11	0.181818	2934	0.0875937	0.57
AMPH	Large Intestine	11	0.0909091	2847	0.055497	0.6091
TNFAIP3	Large Intestine	11	0.0909091	4545	0.0228823	0.62
ARHGEF33	Large Intestine	11	0.0909091	2836	0.0229196	0.6228
ASXL1	Large Intestine	11	0.0909091	4506	0.0577008	0.6373
APC	Large Intestine	11	0.363636	16353	0.476916	0.6527
ALK	Large Intestine	11	0.0909091	5322	0.0614431	0.6845
PIK3CA	Large Intestine	11	0.181818	23758	0.142773	0.7113
DTX1	Large Intestine	11	0.0909091	2847	0.0273973	0.7181
ATP2B3	Large Intestine	11	0.0909091	3007	0.0641836	0.7183
CSMD3	Large Intestine	11	0.0909091	3662	0.178045	0.719
POTEG	Large Intestine	11	0.0909091	2836	0.0278561	0.7271
KMT2D	Large Intestine	11	0.0909091	4497	0.124305	0.7373
BRAF	Large Intestine	11	0.0909091	96034	0.123352	0.7435
PNISR	Large Intestine	11	0.0909091	2836	0.0317348	0.7988
NAA25	Large Intestine	11	0.0909091	2873	0.0320223	0.8038
TRRAP	Large Intestine	11	0.0909091	3382	0.113542	0.8132
MTOR	Large Intestine	11	0.0909091	5220	0.0739464	0.83
AMOT	Large Intestine	11	0.0909091	3007	0.0349185	0.8521
PLEC	Large Intestine	11	0.0909091	2871	0.15674	0.854
KMT2B	Large Intestine	11	0.0909091	2949	0.076297	0.8555
HMCN1	Large Intestine	11	0.0909091	3010	0.155814	0.8602
SOX9	Large Intestine	11	0.0909091	4416	0.103261	0.893
BRCA1	Large Intestine	11	0.0909091	5046	0.0376536	0.8935
DHX9	Large Intestine	11	0.0909091	2847	0.0396909	0.9247
MYO3A	Large Intestine	11	0.0909091	2877	0.0830726	0.9251
KRAS	Large Intestine	11	0.272727	80932	0.32384	0.968
TP53	Large Intestine	11	0.454545	20816	0.449702	0.9742
RNF43	Large Intestine	11	0.0909091	6136	0.0884941	0.9775
NBEA	Large Intestine	11	0.0909091	2871	0.137931	0.9893
DIS3L2	Large Intestine	11	0.0909091	2886	0.045045	0.997
MCL1	Lung	4	0.25	5215	0.00767018	0.0079
BRAF	Lung	4	0.25	31169	0.0248644	0.1987
CDKN2A	Lung	4	0.25	9766	0.0477166	0.4691
KRAS	Lung	4	0.25	47281	0.142404	0.5381
TP53	Lung	4	0.5	14903	0.412467	0.7222
RB1	Lung	4	0.25	7983	0.0944507	0.8349
FGF3	Oesophagus	5	0.2	2306	0.00607112	0.0091
MYF5	Oesophagus	5	0.2	2190	0.00730594	0.0185
SMO	Oesophagus	5	0.2	2577	0.0100893	0.0488
RARA	Oesophagus	5	0.2	2306	0.0112749	0.0658
CDKN2A	Oesophagus	5	0.4	3924	0.0894495	0.1001
ERBB2	Oesophagus	5	0.2	2712	0.0143805	0.113
MAP2K4	Oesophagus	5	0.2	2331	0.020592	0.2171
ZNF479	Oesophagus	5	0.2	2190	0.0283105	0.3391
MAGI2	Oesophagus	5	0.2	2190	0.10411	0.4835
NBEA	Oesophagus	5	0.2	2196	0.111111	0.5279
TP53	Oesophagus	5	0.6	6251	0.518797	0.7164
KRAS	Oesophagus	5	0.4	3873	0.0191066	<0.0001
CDKN2B	Oesophagus	5	0.2	2306	0.00216826	<0.0001
CCND1	Oesophagus	5	0.2	2306	0.00260191	<0.0001
CD163	Ovary	1	1	941	0.0286929	0.0056
HGF	Ovary	1	1	1205	0.0340249	0.0111
MDN1	Ovary	1	1	941	0.0754516	0.1107
MYO3A	Ovary	1	1	968	0.0950413	0.17
RBM10	Pancreas	3	0.333333	2755	0.0348457	0.2161
KRAS	Pancreas	3	0.666667	13996	0.523578	0.6198
TP53	Pancreas	3	0.666667	5137	0.387775	0.6903
FOXA2	Pancreas	3	0.333333	2051	0.00341297	<0.0001
TP53	Peritoneum	1	1	268	0.16791	0.3813
POLE	Prostate	3	0.3333	3148	0.0222363	0.0924
TP53	Prostate	3	0.666666	5263	0.223067	0.2497
ARID2	Prostate	3	0.33333	3363	0.0523342	0.3758
ZNF117	Skin	6	0.333333	2045	0.0347188	0.0045
SAP30	Skin	6	0.166667	2045	0.00635697	0.0226
MLLT11	Skin	6	0.166667	2567	0.0105181	0.0868
BRAF	Skin	6	0.166667	30573	0.412161	0.4198
GNA11	Skin	6	0.166667	6082	0.0284446	0.4207
NUTM2F	Skin	6	0.166667	2045	0.0298289	0.4468
NRAS	Skin	6	0.333333	17436	0.155655	0.5241
NAA25	Skin	6	0.166667	2045	0.0352078	0.5273
PLCL1	Skin	6	0.166667	2045	0.0953545	0.553
BAP1	Skin	6	0.166667	4119	0.040301	0.5941
PRF1	Skin	6	0.166667	2269	0.0453944	0.6587
ZNF451	Skin	6	0.166667	2087	0.045999	0.666
EXT2	Skin	6	0.166667	2356	0.0488115	0.6977
ATM	Skin	6	0.166667	4032	0.116815	0.7041
UNC13C	Skin	6	0.166667	2045	0.227873	0.7211
FBXW7	Skin	6	0.166667	4203	0.0513919	0.7246
KMT2B	Skin	6	0.166667	2088	0.122126	0.7395
NF1	Skin	6	0.333333	4003	0.197602	0.7481
ERCC4	Skin	6	0.166667	3256	0.0562039	0.7748
ARID2	Skin	6	0.166667	3696	0.127706	0.7752
EPHA6	Skin	6	0.333333	2421	0.204048	0.7814
AFF4	Skin	6	0.166667	2598	0.0588915	0.8014
JMJD1C	Skin	6	0.166667	2045	0.0591687	0.8046
KMT2A	Skin	6	0.166667	2855	0.135902	0.8262
AHNAK2	Skin	6	0.166667	2045	0.200978	0.8341
CD163	Skin	6	0.166667	2045	0.184352	0.9112
KDM3B	Skin	6	0.166667	2045	0.0718826	0.9156
CSMD3	Skin	6	0.333333	2238	0.351206	0.927
KIAA1109	Skin	6	0.166667	2045	0.154034	0.9318
ZNF479	Skin	6	0.166667	2045	0.0743276	0.935
MED13	Skin	6	0.166667	2079	0.0779221	0.9624
GRID2	Skin	6	0.166667	2045	0.169193	0.9868
KIT	Skin	6	0.166667	9851	0.0826312	0.9954
WRN	Small Intestine	1	1	230	0.0478261	0.043
ARID1A	Small Intestine	1	1	294	0.0510204	0.0487
BRCA2	Small Intestine	1	1	298	0.0671141	0.0921
ARID2	Small Intestine	1	1	292	0.0719178	0.1063
KRAS	Small Intestine	1	1	1337	0.222887	0.5066
PTEN	Soft Tissue	2	0.5	2807	0.0260064	0.0482
FAT1	Soft Tissue	2	0.5	1559	0.045542	0.169
TP53	Soft Tissue	2	0.5	4072	0.151768	0.6992
ZNF181	Soft Tissue	2	0.5	818	0.00611247	<0.0001
CDKN2A	Thymus	1	1	454	0.0220264	0.0019
UNC13C	Thyroid	1	1	1137	0.0131926	0.0045
MST1	Thyroid	1	1	1409	0.0298084	0.0707
HIST1H2BF	Thyroid	1	1	1138	0.00175747	<0.0001
SOX17	Upper aerodigestive tract	3	0.333333	1705	0.00821114	0.0034
EEF1A1	Upper aerodigestive tract	3	0.333333	1531	0.0104507	0.01
GABRG1	Upper aerodigestive tract	3	0.333333	1427	0.0203224	0.078
AHCTF1	Upper aerodigestive tract	3	0.333333	1531	0.0222077	0.0949
ACADS	Upper aerodigestive tract	3	0.333333	1428	0.022409	0.0971
AJUBA	Upper aerodigestive tract	3	0.333333	1432	0.0300279	0.1714
AOAH	Upper aerodigestive tract	3	0.333333	1431	0.0349406	0.2197
UNC13C	Upper aerodigestive tract	3	0.333333	1427	0.0693763	0.5107
NEB	Upper aerodigestive tract	3	0.333333	1428	0.0784314	0.5729
KMT2C	Upper aerodigestive tract	3	0.333333	2002	0.0864136	0.6228
TP53	Upper aerodigestive tract	3	0.333333	8489	0.421487	0.7572
CSMD3	Upper aerodigestive tract	3	0.333333	1657	0.161135	0.9804
PPP2R2A	Urinary tract	4	0.25	805	0.00993789	0.0295
TERT	Urinary tract	4	0.25	5169	0.0168311	0.0948
XRCC1	Urinary tract	4	0.25	837	0.0227001	0.1829
CDKN2A	Urinary tract	4	0.25	3308	0.0278114	0.2404
WRN	Urinary tract	4	0.25	861	0.0278746	0.2502
CTNNB1	Urinary tract	4	0.25	2020	0.0311881	0.2854
PTEN	Urinary tract	4	0.25	1989	0.0326797	0.3039
PIK3CA	Urinary tract	4	0.5	3275	0.20458	0.3992
APC	Urinary tract	4	0.25	1821	0.0593081	0.5813
SMARCA4	Urinary tract	4	0.25	1440	0.0784722	0.7323
RB1	Urinary tract	4	0.25	1692	0.202719	0.8143
TP53	Urinary tract	4	0.5	5695	0.349781	0.9161
ARID1A	Urinary tract	4	0.25	1798	0.246385	0.9866
CREBBP	Vulva	1	1	33	0.030303	0.057
